# Supplementary material for: Assessment of marketing mix associated with consumer's purchase intention of dairy products in Bangladesh: Application of an extended theory of planned behavior
Source: Heliyon. 2023 May 30;9(6):e16657. doi: 10.1016/j.heliyon.2023.e16657 (PMC10250725; doi:10.1016/j.heliyon.2023.e16657)
Supplement: Multimedia component 2 [file mmc2.xlsx]

## Sheet: DATA
Sl. No.	Fresh milk	Powder milk	Condensed milk	Butter	Cheese	Sweet	Youghurt	Other	Myself	Parents	Children	Family members	Relatives	Distance	market	Product_1	Product_2	Product_3	Product_4	Price_1	Price_2	Price_3	Price_4	Place_1	Place_2	Place_3	Place_4	Prom_1	Prom_2	Prom_3	ATT_1	ATT_2	ATT_3	ATT_4	SN_1	SN_2	SN_3	SN_4	PBC_1	PBC_2	PBC_3	PBC_4	PBC_5	INT_1	INT_2	INT_3	Gender	Age	Residence
1	1								1					1	4	6	6	6	6	2	6	6	6	6	6	6	6	6	6	6	6	6	6	6	6	6	6	6	6	6	6	6	6	6	6	6	1	30	1
2		2	3	4		6	7		1			4		1.5	2	7	6	7	7	5	3	2	6	6	6	6	6	6	6	4	7	7	7	7	6	6	5	2	7	7	1	7	7	6	6	6	1	30	9
3	1					6			1					1	3	7	5	5	7	6	6	5	5	2	3	3	3	2	2	3	4	7	5	6	3	5	5	5	6	7	6	5	5	3	5	5	1	34	2
4	1	2	3	4		6	7					4		0.5	2	6	4	4	4	6	4	2	2	7	7	6	4	4	2	5	4	5	5	4	3	4	4	3	4	3	3	7	7	6	7	7	1	30	2
5	1								1					2	3	7	5	4	7	6	5	1	2	6	7	3	7	5	6	2	4	7	5	3	2	3	3	2	7	7	6	4	1	4	5	2	1	32	3
6	1								1					1.5	3	7	4	6	7	5	6	7	7	6	5	5	4	3	4	4	6	5	5	5	5	4	4	4	7	7	5	7	6	6	6	6	1	34	4
7	1	2	3	4	5	6	7		1	2	3			1	3	1	1	1	1	5	3	7	1	7	7	7	7	3	3	3	7	7	7	7	6	6	6	2	5	2	5	6	6	6	6	6	1	32	2
8	1	2		4	5	6	7		1	2	3			1	2	7	7	7	7	5	4	1	7	6	6	4	7	5	5	4	6	6	6	6	4	4	4	2	2	2	4	7	7	4	5	5	1	41	1
9	1	2	3	4	5	6	7		1	2	3			0.5	2	1	1	1	1	6	2	2	6	6	6	5	7	6	2	2	4	5	4	5	2	5	2	2	7	7	5	7	5	6	6	2	1	33	9
10	1	2				6			1					0.5	2	7	7	6	1	6	4	4	2	5	6	6	6	6	6	6	5	6	7	6	4	4	4	4	6	6	7	6	6	6	4	4	1	30	1
11	1	2	3			6	7		1	2				1.5	5	7	6	6	6	6	2	4	4	6	6	6	2	2	2	2	7	7	7	7	4	4	4	2	7	5	6	7	7	6	6	6	1	27	1
12	1	2	3	4					1					0.5	3	7	6	7	7	2	7	2	2	6	6	6	6	6	6	6	7	7	7	7	6	6	6	2	7	7	7	7	7	7	7	7	1	26	2
13	1	2				6	7		1	2	3			1	3	6	7	7	7	6	5	2	7	7	6	2	5	6	5	1	3	4	5	4	7	6	6	1	2	5	5	5	6	6	6	6	1	29	2
14	1	2	3	4	5	6	7		1	2	3			1	3	7	6	7	7	4	4	3	6	6	4	2	4	4	4	3	7	7	7	7	4	4	4	4	7	7	1	6	6	6	6	6	1	40	2
15		2	3		5				1					0.4	1	6	5	3	6	6	3	5	3	2	3	2	1	3	6	6	5	5	5	5	5	5	4	5	5	5	7	6	6	3	4	3	1	26	1
16		2				6	7		1	2	3			1	2	7	5	6	7	7	1	2	6	1	6	2	1	6	5	1	6	5	6	5	7	7	6	2	7	6	5	7	7	7	7	7	1	30	2
17	1					6			1					0.8	2	6	5	6	6	5	5	5	5	6	6	6	6	5	5	5	6	5	6	5	6	6	6	6	6	6	7	6	6	6	6	6	1	30	7
18						6			1					2	3	6	5	6	6	6	6	6	6	6	6	6	6	6	6	6	7	7	7	7	5	5	5	5	7	7	7	7	6	4	4	4	1	30	1
19	1	2		4	5	6	7	8	1	2			5	0.7	2	7	6	7	7	6	5	1	5	6	7	6	7	6	5	2	4	6	5	6	5	4	5	4	6	7	7	7	5	4	5	5	1	28	1
20	1	2	3	4		6			1	2				2	1	7	7	7	7	6	5	5	2	6	6	2	3	5	5	1	7	7	7	7	6	6	6	2	7	7	7	7	7	6	6	6	1	26	7
21	1	2					7		1	2				1	2	7	7	7	7	1	7	7	7	7	7	7	7	1	1	1	7	7	7	7	7	7	7	7	7	7	7	5	1	2	2	2	1	29	2
22			3	4		6			1					3	2	7	6	7	7	5	6	2	6	6	5	6	4	7	5	7	6	6	6	7	6	7	7	1	7	4	5	6	7	7	7	7	2	25	8
23			3			6	7		1					1	3	7	6	6	6	3	5	2	7	6	6	3	6	2	2	5	5	5	5	6	4	4	4	1	7	7	1	7	6	6	6	6	1	32	8
24	1	2		4		6	7		1	2				0.5	2	5	4	6	6	4	5	2	7	5	6	6	6	7	5	2	4	5	5	5	5	6	6	3	6	4	3	7	6	6	6	6	1	37	2
25	1								1					1	2	6	3	4	4	6	3	2	6	6	4	2	6	2	2	2	4	4	4	4	4	5	5	2	4	6	3	6	7	6	6	6	2	29	4
26	1	2	3	4	5	6	7		1	2	3			2	5	5	6	6	1	6	4	5	6	2	2	4	6	4	4	4	7	7	7	7	7	7	7	7	7	7	7	7	5	5	5	5	1	32	1
27	1					6	7		1					2	2	7	6	7	7	6	6	6	7	6	6	5	4	5	5	2	4	5	5	6	6	6	6	5	4	5	5	6	6	6	6	6	1	28	4
28	1								1					0.5	1	7	7	7	7	7	7	7	7	7	7	7	7	7	7	7	7	7	7	7	7	7	7	7	7	7	7	7	7	7	7	7	1	33	1
29	1					6	7		1	2			5	0.5	5	7	6	7	7	6	5	6	7	7	7	2	7	6	6	7	6	6	6	6	7	7	7	6	2	5	2	7	7	7	7	7	2	28	1
30		2	3	4		6	7		1					2	5	7	6	6	6	3	6	6	6	7	6	7	5	6	6	6	6	6	6	5	6	7	6	4	5	6	4	7	7	6	6	6	2	31	2
31	1	2				6			1					0.5	3	6	5	6	6	5	5	3	4	6	6	3	3	6	6	3	5	5	5	5	4	6	6	4	5	5	6	6	6	6	6	6	1	29	8
32	1	2	3	4	5	6	7		1	2	3			1	2	3	2	3	3	3	3	3	3	3	3	3	3	3	3	3	5	7	7	5	6	6	6	6	5	5	5	6	5	6	6	6	1	30	1
33	1	2	3	4	5	6	7		1	2				0.5	2	7	4	4	7	6	6	6	6	6	6	6	4	2	4	6	5	5	4	5	4	2	3	5	5	6	1	7	7	6	4	6	2	30	2
34	1	2				6	7		1	2	3			0.5	5	7	7	7	7	7	5	2	6	4	5	2	2	7	7	6	5	5	6	6	6	6	6	2	7	6	6	7	7	6	6	6	1	32	7
35	1	2	3	4	5	6	7			2	3			1	4	7	6	6	7	5	7	6	4	5	7	6	6	4	6	6	4	5	4	5	4	5	3	3	7	7	7	7	7	4	4	4	1	31	2
36	1	2	3			6	7		1	2	3			1	3	3	3	3	2	3	3	3	2	3	2	2	3	2	3	3	7	7	7	7	3	3	1	1	1	1	1	7	7	3	3	3	1	29	1
37	1	2			5	6	7		1					1	1	7	6	7	6	4	4	5	5	7	7	7	7	4	4	3	6	6	6	7	7	7	7	6	6	6	6	6	6	7	7	7	1	47	2
38	1	2		4		6	7		1		3			0.5	3	7	6	7	7	5	6	2	6	6	6	6	6	5	6	2	4	6	5	4	6	6	6	2	7	7	1	7	7	6	6	6	1	29	5
39	1	2	3	4	5	6	7		1	2				1	4	7	7	7	7	7	2	2	5	6	5	2	4	4	2	6	7	7	7	7	6	4	4	4	7	7	7	7	7	6	6	6	2	25	4
40	1	2	3		5	6	7		1	2			5	0.5	3	7	7	7	7	5	5	5	5	2	2	1	5	5	5	1	5	5	5	5	6	5	5	1	6	6	6	6	6	6	5	5	1	31	2
41	1								1					1	1	6	5	6	6	3	6	5	6	6	5	4	4	2	3	5	5	7	4	5	5	4	2	2	4	5	5	3	5	3	5	3	1	29	2
42	1	2									3			2	2	7	6	6	6	6	2	6	7	6	6	2	6	4	4	5	4	4	4	4	6	7	6	1	3	6	2	7	7	6	6	6	1	42	2
43	1	2	3	4	5	6	7		1	2				3	3	7	7	7	7	3	2	2	1	6	7	6	7	6	6	1	6	6	5	7	6	6	6	2	6	4	3	6	5	6	6	6	2	30	1
44	1	2		4	5	6	7		1					2.5	2	7	6	7	7	5	6	6	6	6	6	7	7	3	2	4	6	6	5	6	6	6	5	3	6	6	6	6	6	7	6	6	1	32	2
45	1								1					0.5	2	7	4	6	6	4	4	4	4	7	7	6	6	6	6	6	5	6	7	6	6	6	6	6	7	7	7	6	6	6	6	6	1	22	4
46	1	2	3	4	5	6	7		1	2	3			1	2	7	7	7	7	3	3	3	4	4	5	4	3	3	5	2	7	7	7	7	5	7	7	7	7	7	7	7	7	7	7	7	1	30	2
47	1	2					7		1					1	1	2	5	2	6	6	2	2	2	6	6	7	7	7	6	7	5	4	3	3	2	2	2	2	7	5	5	4	4	2	2	2	2	25	5
48				4	5				1	2				0.5	2	6	5	6	7	5	4	2	5	7	6	5	7	4	4	6	6	5	5	6	4	6	6	5	5	5	6	6	5	5	6	6	2	24	1
49	1	2		4	5	6	7		1	2				1	5	7	7	6	7	2	6	6	6	6	6	2	1	6	6	5	7	7	7	7	6	5	6	1	7	7	1	7	7	7	7	7	2	28	2
50	1	2	3	4	5	6			1	2	3			1	5	2	2	3	2	1	1	1	1	1	1	1	1	1	1	1	7	7	7	7	1	1	1	1	7	7		7	7	2	1	2	1	31	1
51	1	2	3	4		6	7		1	2				1	2	7	2	7	7	7	2	4	7	6	5	2	5	7	7	6	4	5	5	5	6	6	6	2	7	7	4	5	5	6	6	6	2	28	2
52	1	2		4	5	6	7		1	2	3			2	3	7	6	7	7	7	6	6	6	2	6	2	6	6	6	6	5	4	4	4	6	6	6	2	7	7	2	7	7	7	7	6	1	47	2
53	1	2			5	6	7		1		3			1	2	7	6	6	7	2	6	5	7	6	7	7	5	5	7	2	6	5	4	5	3	2	4	3	6	6	2	7	7	5	3	5	1	37	2
54	1	2	3			6			1					0.5	3	3	3	3	3	3	3	3	3	5	5	5	5	3	3	3	5	4	5	3	4	4	4	4	5	4	5	4	4	4	4	4	1	30	1
55						6								1	6	7	6	7	7	2	7	2	4	7	7	7	7	6	5	3	7	7	7	7	6	6	6	5	7	7	1	7	6	6	6	6	2	30	2
56	1	2				6	7		1	2				1	6	7	6	6	7	3	5	6	6	6	6	6	3	4	5	2	6	6	6	5	4	4	4	1	6	4	4	5	5	5	5	5	2	26	2
57	1	2		4	5	6	7		1	2				1	3	6	6	7	7	5	4	2	6	6	6	3	4	6	3	2	5	5	5	4	2	2	2	2	7	7	2	6	6	6	6	6	1	30	2
58		2		4		6			1					3	2	7	6	7	7	6	2	2	6	7	7	7	6	7	7	6	5	5	5	6	4	4	5	1	6	6	1	7	7	5	3	5	1	27	2
59	1			4		6	7		1	2				3.5	3	7	6	6	7	6	2	1	6	5	6	6	5	5	5	4	5	5	5	5	5	6	5	5	5	6	5	5	6	6	6	6	1	33	2
60	1	2			5	6			1					1	5	7	6	5	7	2	6	4	6	7	7	6	4	5	5	6	6	6	7	7	6	5	7	4	7	7	6	7	7	7	6	7	1	30	1
61	1		3	4	5	6	7		1	2				2	5	7	7	6	7	6	7	6	6	6	6	6	6	5	6	6	6	6	6	6	6	6	6	6	6	6	7	6	6	6	6	6	2	24	3
62	1			4	5		7		1					1.8	2	7	6	7	7	6	4	3	6	6	7	7	7	4	4	2	5	5	5	5	5	6	5	6	6	5	4	6	5	6	5	6	1	33	1
63	1	2				6	7		1					1	1	6	7	7	7	6	2	6	6	5	5	5	5	7	6	2	6	7	7	7	4	5	5	4	7	7	7	7	7	6	6	7	1	30	4
64	1	2	3				7		1					1	2	7	7	7	7	7	1	4	5	6	7	3	2	5	4	7	1	5	5	4	4	4	4	1	7	7	1	7	7	5	5	6	1	32	2
65	1	2		4		6	7		1					0.5	2	6	6	5	2	2	6	1	4	7	7	6	1	2	2	2	5	4	5	5	3	4	4	2	7	7	1	7	7	6	6	5	1	27	5
66	1	2	3	4	5	6	7		1	2	3			1	2	7	6	7	7	6	3	2	7	2	3	2	5	6	6	6	5	5	6	4	5	5	5	2	7	7	1	7	7	7	7	7	1	22	7
67	1	2				6	7		1		3			0.5	3	7	6	7	7	2	5	5	6	6	6	6	7	2	2	3	6	6	4	2	6	6	6	2	6	7	1	7	6	6	6	6	2	30	7
68						6	7		1	2				3	2	5	6	3	3	6	33	3	3	3	3	3	6	5	5	5	4	4	5	4	3	3	2	3	5	4	5	4	3	2	1	2	1	31	2
69	1	2				6	7		1	2				0.5	4	7	7	6	6	6	2	5	6	7	7	7	4	4	4	3	4	5	5	5	4	6	6	7	5	4	6	5	6	7	7	7	1	26	1
70	1									2				5	1	3	2	5	5	7	6	6	4	5	5	5	2	4	6	6	7	6	5	6	2	2	3	3	6	7	5	5	4	2	2	3	1	27	8
71		2								2				0.5	2	4	2	4	3	5	6	4	4	7	5	5	5	5	5	4	4	4	4	3	2	3	3	1	6	7	6	5	5	4	4	4	2	25	7
72	1	2		4	5	6	7		1	2	3	4		5	1	6	6	7	6	4	5	1	7	7	6	6	6	2	6	6	7	7	7	7	6	6	6	2	7	5	4	7	7	6	7	7	1	36	1
73		2	3			6	7		1	2				2	5	5	6	6	7	5	4	3	6	6	7	7	6	5	4	6	5	5	5	4	3	3	2	4	5	5	4	6	6	4	4	3	1	25	2
74	1	2	3	4		6			1	2				1.5	3	1	5	1	1	4	6	6	1	1	6	4	1	1	6	6	6	5	6	5	6	5	4	2	7	3	6	7	7	1	5	1	1	21	7
75	1	2		4	5	6	7		1	2				0.5	3	6	6	5	5	7	2	6	6	6	6	6	5	5	5	2	5	4	3	4	4	5	5	4	5	5	4	5	5	5	6	6	2	29	2
76	1	2							1				5	0.5	3	7	5	5	7	6	4	5	5	6	7	7	5	1	1	1	5	5	5	5	4	6	4	2	7	7	1	7	7	6	6	6	2	29	2
77	1			4	5		7		1					1.5	3	7	4	6	7	6	5	2	4	6	6	6	6	2	3	4	4	4	4	4	4	4	4	4	7	5	5	6	6	6	6	6	2	31	1
78	1	2	3	4	5	6	7		1	2				0.5	2	7	7	7	7	5	2	1	7	6	6	6	7	2	2	2	6	6	6	7	6	6	6	6	7	7	7	7	7	6	6	6	2	28	1
79	1	2	3				7		1	2				0.5	2	7	7	7	7	4	3	3	3	3	4	3	3	5	5	4	5	4	5	5	4	4	4	4	6	6	5	5	6	4	5	5	1	31	2
80	1	2		4		6	7		1					0.5	3	6	6	6	6	6	2	2	6	2	4	2	6	6	6	4	5	4	4	4	4	2	2	2	7	7	7	7	7	6	4	6	2	28	1
81	1	2		4	5	6	7			2	3			1	2	7	5	6	7	5	3	4	5	6	6	5	6	2	3	5	5	5	5	5	5	6	6	6	3	5	2	6	7	6	6	6	1	30	1
82	1	2	3	4	5	6	7		1	2	3			3	3	7	5	4	6	6	3	4	6	7	7	7	6	4	4	4	4	4	4	4	6	4	4	4	4	4	4	5	7	6	6	6	1	35	2
83	1	2	3			6	7		1	2	3			1	5	5	4	5	5	7	1	2	4	4	5	3	5	3	4	2	6	6	4	5	4	4	4	4	5	5	6	5	5	4	4	4	1	34	1
84	1	2		4		6	7		1					0.5	4	5	4	6	4	5	4	4	6	3	6	4	3	3	3	3	5	4	4	4	4	4	4	4	4	4	4	4	4	4	4	4	1	54	2
85	1					6	7		1					0.5	4	7	4	4	6	3	5	3	6	6	6	7	4	3	3	2	4	3	5	5	5	6	5	1	7	7	1	7	7	5	5	5	1	26	5
86	1	2	3	4		6	7		1	2				1	2	7	5	4	7	6	5	1	7	6	6	6	4	5	6	4	6	6	4	6	6	6	6	3	5	6	3	7	6	7	7	7	1	34	2
87	1								1					1.5	3	7	7	7	7	7	1	1	5	6	6	1	7	4	7	1	7	7	7	5	6	6	6	1	5	5	5	7	7	6	6	6	1	48	2
88	1	2		4	5	6	7		1	2				2.5	2	4	6	7	7	4	4	3	6	3	6	2	5	4	5	4	4	6	6	4	4	5	5	5	7	7	1	7	4	4	4	4	2	27	1
89	1	2				6			1					0.1	1	7	6	7	7	3	6	1	6	7	6	6	1	2	5	4	6	7	6	6	7	5	6	2	7	7	1	7	7	6	2	6	1	28	3
90		2				6	7		1	2				0.5	2	5	2	7	7	6	2	2	6	6	6	6	6	2	2	4	4	4	4	4	4	6	5	5	5	3	4	7	7	5	5	5	1	29	1
91	1					6	7		1	2				1	2	7	6	6	6	5	3	1	6	2	3	3	2	5	6	4	6	4	3	6	7	7	7	6	7	7	1	6	6	5	6	7	1	28	5
92	1			4	5	6	7		1					1	2	7	7	7	6	3	6	2	7	7	7	6	6	2	3	2	6	4	4	7	4	4	2	1	7	7	4	7	6	6	5	6	1	28	9
93	1					6				2				1.5	4	7	4	6	6	2	6	6	4	4	6	4	6	6	5	6	5	4	5	4	6	4	4	6	5	5	4	5	5	6	6	6	1	29	1
94	1	2	3			6			1	2	3			2	3	6	4	6	6	2	6	6	6	6	6	4	6	6	6	6	5	5	6	5	4	4	6	6	5	5	5	5	6	6	6	6	1	29	1
95	1	2	3	4	5	6	7		1	2	3		5	3	4	6	5	6	7	5	3	5	6	6	5	4	5	6	6	6	5	5	5	6	5	6	6	5	7	5	5	5	5	5	6	6	2	32	2
96	1	2	3			6	7							2	5	6	5	6	7	5	6	6	6	6	7	6	5	5	5	4	5	5	4	4	5	6	6	3	5	4	4	6	6	6	6	6	1	30	7
97	1								1					0.5	2	6	4	7	7	4	5	2	5	6	7	7	7	2	2	2	5	6	6	5	4	5	4	4	5	5	5	5	6	3	2	3	1	36	4
98	1	2	3				7		1	2	3			0.5	2	7	6	7	7	7	2	2	7	6	6	6	2	2	2	2	5	5	4	5	5	6	6	2	7	7	5	5	4	5	5	2	1	33	1
99	1								1					1	1	6	4	6	2	2	5	6	1	5	3	2	5	1	1	1	6	7	7	6	5	5	4	2	7	4	4	7	7	6	6	6	1	27	1
100	1					6	7		1					1	4	7	6	6	6	4	3	4	5	4	4	4	4	5	3	5	4	4	4	4	4	4	4	4	4	3	3	5	5	5	5	5	1	29	1
101	1	2	3	4		6	7		1	2				1	2	7	6	6	6	2	4	6	6	6	6	6	2	4	4	2	6	5	4	5	2	5	5	4	4	4	3	7	4	3	7	7	2	30	7
102	1	2			5	6	7		1					0.5	2	1	1	1	1	7	5	1	6	1	1	1	3	1	2	2	6	6	5	5	6	5	6	7	6	6	5	6	6	2	2	2	2	24	1
103	1	2		4		6	7		1	2				0.5	3	7	4	7	7	6	2	1	7	6	6	3	6	4	5	5	6	6	6	7	7	7	7	4	7	6	7	7	7	6	6	6	1	28	2
104		2		4	5	6	7		1	2				1	2	6	6	6	6	1	6	6	6	6	6	6	6	3	3	3	5	5	5	5	6	6	5	5	4	4	4	5	4	4	4	4	2	23	9
105		2	3				7			2				0.5	2	2	3	2	3	2	2	2	3	3	3	3	2	3	3	3	4	6	4	4	3	2	2	2	4	6	4	5	5	3	3	3	1	24	3
106	1	2		4	5	6	7		1	2				2	2	6	5	7	5	6	6	5	7	5	6	6	6	7	7	7	5	6	6	6	6	6	6	6	6	6	7	7	7	6	6	6	2	25	1
107	1								1					0.5	5	6	2	3	7	5	6	1	1	1	1	2	3	3	6	1	5	5	6	6	5	5	5	2	7	7	2	6	6	6	5	6	1	25	2
108	1	2	3	4	5	6	7		1	2	3	4		1	5	6	5	6	5	5	5	4	4	5	5	5	5	6	6	6	6	6	5	5	3	3	4	3	6	5	5	6	6	5	5	5	1	33	2
109		2							1					0.5	2	7	6	7	7	2	3	1	6	6	5	4	6	7	6	1	6	5	4	5	6	6	6	4	5	6	5	4	4	2	2	3	1	24	1
110						6	7		1					1	4	4	5	7	2	2	1	2	6	5	5	2	5	5	6	1	3	4	4	6	3	3	5	2	4	4	4	6	5	4	4	4	1	24	1
111	1	2				6			1	2				1	2	7	5	4	6	6	2	4	3	4	5	6	5	4	4	3	5	5	7	6	4	4	4	4	6	5		5	5	6	6	5	1	24	1
112	1	2	3			6	7		1					0.5	2	7	6	7	7	6	1	6	2	6	4	4	4	6	6	4	7	7	7	7	4	4	4	4	6	6	4	4	4	5	5	4	2	24	8
113	1					6	7	8	1	2				1	3	7	4	7	7	5	3	2	6	4	5	3	5	6	5	4	5	5	6	5	6	6	6	2	3	3	5	5	6	6	4	5	1	23	1
114	1	2		4		6	7		1	2				2	2	7	2	7	7	6	2	2	6	6	6	6	6	2	2	6	5	3	4	4	6	6	6	1	6	6	6	5	5	5	5	6	2	24	1
115	1	2	3			6	7		1	2	3			1	3	7	6	7	7	7	2	3	6	2	3	1	5	6	7	5	6	5	5	7	5	4	2	1	7	6	6	4	5	6	2	7	1	25	1
116	1	2		4		6	7		1	2	3			1	3	7	1	7	7	7	2	2	6	6	6	4	7	1	1	1	6	6	5	5	1	1	1	1	4	5	1	7	7	6	6	6	2	33	2
117	1					6			1					0.5	3	6	6	7	6	7	2	4	5	5	5	4	5	5	4	1	4	2	2	4	6	6	6	2	7	6	7	7	7	7	6	6	1	29	1
118	1	2		4	5	6	7		1					1	3	7	6	6	7	7	7	6	7	7	7	7	7	6	7	6	7	6	6	6	7	6	7	6	6	7	6	6	7	7	6	7	2	24	7
119						6			1					1	4	5	6	2	6	4	6	4	6	5	5	2	6	2	4	2	4	4	5	5	4	4	5	4	3	4	4	3	5	4	4	4	1	22	1
120	1	2	3	4	5	6	7		1	2				1	4	6	4	4	7	3	6	5	6	6	6	6	6	3	4	2	5	6	6	6	6	5	5	2	7	6	5	7	6	6	5	6	2	23	1
121		2	3			6	7		1	2				0.5	1	7	7	7	7	5	5	4	7	7	7	6	7	4	6	2	4	4	5	5	4	4	4	1	7	7	1	7	7	6	5	5	2	23	7
122		2				6	7		1	2				0.5	3	7	6	6	7	5	5	4	7	7	7	6	5	4	6	3	5	6	5	4	4	4	4	1	7	7	1	7	7	5	5	5	2	23	2
123	1	2	3			6	7		1	2				2	2	7	3	7	7	6	3	3	5	6	6	6	4	6	6	6	4	4	4	3	5	3	4	2	7	7	1	3	5	6	6	3	2	23	2
124	1	2	3	4		6	7		1					1	5	6	6	5	4	5	2	2	7	6	3	3	6	6	6	2	6	6	7	7	4	4	4	2	7	7	7	7	7	6	6	6	2	22	8
125	1	2	3			6	7		1					1	3	5	5	5	6	5	6	4	4	5	5	6	6	6	6	5	5	6	5	5	5	5	5	5	5	5	2	6	5	5	5	5	2	22	2
126		2				6			1					1	2	7	7	7	7	4	5	5	6	6	6	6	6	6	6	7	7	7	7	7	6	6	6	6	7	7	7	7	7	7	7	7	2	22	1
127		2							1					0.5	3	6	2	6	7	6	2	2	6	6	6	6	2	6	6	1	6	1	3	5	6	4	3	4	7	4	5	7	7	5	6	6	2	23	7
128	1	2				6			1	2				0.5	5	5	6	6	5	2	6	5	5	6	6	6	6	2	2	2	4	4	5	5	4	4	2	2	4	5	4	7	7	6	6	6	2	23	1
129	1	2		4		6	7		1	2				1	4	5	5	5	6	6	3	6	5	6	6	7	7	4	4	5	2	6	4	6	4	4	4	4	4	3	4	6	7	4	6	6	2	29	2
130	1	2	3	4		6			1					1	2	7	6	7	7	7	2	2	6	6	6	6	6	5	6	6	3	3	2	4	4	4	5	4	7	6	3	6	4	6	6	6	2	24	8
131	1	2		4	5	6			1					5	4	1	2	2	2	1	2	2	1	1	2	2	1	2	1	2	1	4	3	3	1	2	1	2	2	2	3	4	2	1	1	2	1	25	2
132	1	2				6	7		1	2	3			1	1	7	7	6	5	7	6	5	4	7	7	7	7	4	4	4	6	6	6	5	3	3	4	4	5	5	5	5	6	4	4	4	1	34	2
133	1	2	3			6			1	2				1.5	3	6	3	7	7	5	1	4	7	7	7	7	5	7	7	7	7	7	7	7	7	7	7	1	7	7	7	7	7	7	7	7	1	24	7
134	1	2	3				7		1	2				2	2	6	5	5	7	6	3	1	6	6	6	3	6	2	3	3	6	6	6	5	5	2	3	2	7	6	7	5	5	6	5	6	1	24	2
135		2				6	7		1					1	2	7	6	7	7	2	7	6	7	7	6	6	1	3	3	3	5	6	7	7	1	1	2	3	7	7	6	6	5	5	6	5	2	23	7
136	1	2				6	7		1	2				1	2	7	6	6	7	5	5	2	6	7	7	6	7	5	5	2	6	6	6	5	6	6	5	4	7	6	5	5	7	7	7	7	1	24	2
137	1	2		4		6			1	2				2	5	2	1	1	2	1	1	2	1	2	1	2	1	1	1	2	6	7	4	5	1	2	1	1	6	4	3	6	5	1	1	1	1	22	5
138		2	3			6			1	2				0.5	4	7	6	7	7	2	6	1	6	7	7	6	5	7	6	2	5	6	6	5	6	6	3	4	7	5	6	5	4	2	2	5	1	22	1
139	1	2	3			6	7		1	2				1	5	6	6	6	7	4	5	5	6	6	6	5	5	6	6	4	5	5	5	5	5	4	5	4	4	4	4	7	7	4	4	4	1	23	2
140		2				6	7		1	2				1	2	6	7	7	7	5	4	2	6	6	7	5	2	4	5	2	6	6	5	5	6	6	6	2	7	6	1	6	6	7	6	6	1	24	2
141	1	2	3			6	7		1	2				0.5	2	7	7	7	7	6	2	1	6	7	7	7	7	7	7	2	6	6	5	6	4	5	4	1	2	1	1	7	7	6	7	7	1	24	2
142	1			4	5	6	7		1					1	3	4	6	4	6	3	7	4	4	5	7	7	6	7	1	3	6	6	5	5	4	4	4	1	5	5	5	7	7	7	7	7	1	33	8
143	1			4		6			1					0.2	3	2	6	3	2	6	5	5	5	7	6	4	7	3	2	2	4	4	3	2	5	6	7	3	5	4	5	3	3	5	6	3	1	33	1
144	1	2		4	5				1	2	3			1	3	7	4	7	7	5	3	4	7	1	3	2	2	5	5	7	4	3	6	4	2	4	3	4	7	6	6	4	5	7	6	6	1	29	1
145		2	3	4		6			1	2				1	4	5	6	3	5	7	5	3	4	4	6	3	6	6	7	6	5	5	3	4	4	4	5	5	6	5	4	4	5	4	4	5	1	23	4
146	1			4		6							5	1	2	7	6	7	7	5	4	3	4	6	6	2	5	6	6	4	5	5	6	6	6	5	6	4	6	5	5	5	5	6	6	6	1	30	3
147	1		3			6	7		1	2				1.5	3	7	6	4	5	4	4	5	6	7	7	7	3	4	4	6	6	6	4	6	6	6	6	2	7	5	6	5	5	4	6	6	1	25	7
148	1	2				6	7		1	2				1	3	5	6	7	7	6	4	5	6	4	4	4	4	6	6	5	5	5	5	5	6	6	6	3	5	5	5	5	6	4	4	4	1	29	2
149	1								1					0.5	2	7	7	7	7	4	6	7	6	6	6	7	7	6	5	4	6	7	7	7	6	5	7	2	7	7	6	7	7	6	6	6	2	24	7
150						6			1					1	5	7	4	7	7	4	4	4	4	2	2	4	2	7	7	7	7	6	5	4	6	6	6	7	5	4	7	5	4	7	7	6	1	25	8
151	1	2	3	4	5	6	7		1	2				0.5	1	6	6	5	5	7	2	6	6	6	6	6	3	5	5	6	5	5	5	5	6	6	6	6	5	6	6	4	4	5	6	6	1	23	1
152	1	2	3	4			7		1	2		4		3	2	7	7	6	7	5	3	4	7	6	5	2	3	6	6	6	6	5	5	6	4	6	5	2	6	7	1	6	5	6	6	6	2	30	2
153		2	3			6	7		1					1	2	6	6	6	6	5	5	4	5	6	6	4	2	6	6	6	5	5	4	4	6	4	4	2	6	7	6	6	4	4	6	6	2	21	8
154	1	2	3						1	2				0.8	4	7	1	7	7	6	5	7	7	7	7	6	7	4	4	1	4	5	5	5	7	7	7	1	7	7	7	3	4	7	7	7	1	21	7
155		2		4	5	6			1	2				1	3	7	6	7	7	5	3	4	6	6	4	4	4	6	6	4	7	7	4	7	6	6	6	1	4	5	6	4	5	4	4	5	1	20	4
156		2			5		7			2				3	2	2	2	1	2	2	2	3	1	2	1	3	2	2	1	3	4	4	3	4	6	3	2	3	5	3	6	3	3	2	3	1	1	31	1
157	1					6			1					1	4	6	5	7	7	5	6	2	6	6	6	5	5	7	6	4	4	5	6	2	6	5	5	4	5	4	5	4	4	5	5	4	1	21	2
158	1	2							1	2				1	2	7	6	7	7	6	2	4	6	4	6	6	4	5	4	6	4	5	5	6	5	6	4	4	4	5	7	6	5	5	5	6	2	19	2
159	1								1					0.5	1	6	5	6	6	3	6	2	3	6	6	4	2	4	4	4	5	5	4	4	4	4	4	4	4	4	7	7	7	6	6	6	2	21	4
160	1									2				2	3	6	6	5	6	4	5	6	4	6	5	4	6	6	6	2	4	4	4	4	6	6	5	5	4	4	6	4	5	5	6	6	1	20	1
161		2					7		1					0.1	3	6	7	7	7	6	2	4	6	6	7	6	6	6	5	6	7	7	7	7	5	6	6	4	5	4	4	7	7	6	3	6	2	20	3
162	1	2		4	5	6	7		1	2				1	2	7	5	6	6	5	3	4	4	5	5	3	6	5	5	4	6	6	7	7	6	6	7	4	6	3	5	5	2	5	3	3	2	21	2
163		2							1					0.5	2	7	6	6	6	2	6	5	6	6	6	6	7	6	6	4	4	4	4	4	4	4	4	4	7	7	1	4	4	4	4	5	2	19	9
164	1								1					1	2	1	1	1	1	1	1	1	1	1	1	1	1	2	2	2	7	4	4	3	2	3	3	2	1	5	3	3	4	1	2	1	1	20	4
165		2	3	4	5	6	7		1	2				1	3	6	6	6	1	5	5	4	4	4	4	4	4	4	4	4	7	7	7	7	4	4	4	4	7	7	7	7	7	4	4	4	2	22	4
166	1		3			6			1	2				0.2	1	6	1	7	6	7	2	6	6	6	6	5	1	4	4	5	4	5	5	6	2	2	3	3	4	4	5	5	5	2	2	3	1	20	7
167		2		4		6			1					3	4	4	4	4	4	4	4	4	4	4	4	4	4	4	4	4	4	5	3	5	4	4	4	4	4	5	3	4	3	4	4	4	2	21	1
168	1	2				6	7		1	2				0.1	3	7	2	4	6	7	1	7	7	7	7	7	7	5	6	1	3	2	3	4	2	6	2	1	7	7	1	7	7	6	4	6	1	25	2
169		2	3		5	6	7		1					1	2	7	4	7	7	5	3	2	6	6	6	3	5	5	5	4	4	4	6	6	5	3	5	1	7	7	2	7	4	4	4	5	2	25	2
170	1	2				6	7		1		3			1	5	7	4	6	7	6	4	1	7	7	7	7	1	2	3	3	5	5	3	6	5	5	6	6	1	2	7	5	7	6	7	6	1	25	2
171	1	2	3	4	5	6	7		1	2				2	2	7	5	7	6	5	3	4	7	7	6	5	6	4	5	4	5	5	4	5	7	6	7	2	7	7	1	7	6	6	6	7	2	26	1
172	1	2	3	4		6	7		1					1	2	5	7	7	2	7	1	6	6	6	2	2	7	3	3	6	5	5	5	5	2	2	4	2	7	5	7	3	3	1	1	1	2	24	7
173	1	2		4			7		1	2				0.1	3	7	6	5	7	5	6	1	7	6	7	7	7	5	5	4	6	6	5	7	6	7	6	2	2	5	2	7	7	7	7	7	1	25	2
174	1				5	6	7		1	2				1	2	7	6	7	7	5	2	2	5	6	3	2	7	6	4	2	4	7	6	6	4	7	7	2	7	7	1	7	7	7	7	7	2	25	1
175	1						7		1					1	2	7	7	7	7	5	5	5	7	6	6	6	6	3	3	3	7	7	7	7	6	6	6	2	7	7	7	7	7	7	7	7	1	31	2
176	1					6			1	2				2	4	4	4	4	4	4	4	4	4	4	4	4	4	4	4	4	4	4	4	4	4	4	4	4	4	4	4	4	4	4	4	4	1	22	5
177	1									2				0.5	3	7	4	7	7	5	4	2	2	6	6	4	5	5	5	4	4	5	5	4	6	6	6	2	4	6	4	6	5	6	6	6	1	21	8
178	1	2	3	4	5	6	7		1					1	2	7	4	7	7	6	2	1	4	2	4	7	7	4	4	3	4	4	4	4	4	4	4	4	4	4	4	4	4	4	4	4	2	22	4
179	1						7		1					3	3	7	6	7	7	5	5	6	6	6	6	5	2	5	6	2	6	5	5	5	6	6	6	2	6	3	7	7	7	6	6	6	1	22	5
180						6	7		1	2				1	2	7	4	5	7	5	5	4	4	7	7	7	5	4	4	6	4	5	5	6	6	6	7	4	5	3	5	5	4	6	6	5	1	21	1
181	1	2				6	7		1	2				2	3	2	2	2	3	3	3	3	3	2	3	3	3	3	3	3	5	4	5	4	2	2	2	2	4	5	5	5	5	6	6	6	2	20	9
182	1		3	4	5	6	7		1	2				1	2	6	5	4	7	7	2	1	7	5	7	2	6	6	6	2	7	6	6	6	7	7	7	5	6	7	1	7	7	7	6	7	1	28	2
183	1	2	3			6	7		1					1	2	6	6	6	6	6	3	5	6	6	6	6	6	6	6	6	5	6	5	5	4	4	4	6	7	6	6	6	4	5	5	5	2	21	8
184		2				6			1	2	3	4		5	2	6	6	6	7	2	7	7	7	6	6	6	6	6	6	3	7	7	6	6	6	6	6	3	7	7	1	6	6	6	6	6	2	24	6
185	1	2				6	7		1	2	3	4		3.5	2	6	7	7	7	6	6	6	6	7	7	7	7	6	6	2	7	7	6	6	6	6	6	3	7	7	1	6	6	6	6	6	1	27	6
186	1	2	3		5	6	7		1	2	3	4		1	2	6	6	6	7	5	7	7	7	6	6	6	6	6	6	2	7	7	7	7	6	6	6	2	7	7	1	6	6	7	7	7	1	26	6
187	1					6			1					2	2	6	6	6	7	5	6	6	7	6	6	6	7	6	5	1	6	6	6	6	6	6	6	2	7	7	1	6	7	7	7	7	1	26	6
188	1					6			1					5	2	6	6	6	7	6	7	7	7	6	6	6	7	6	6	2	6	6	7	7	6	6	6	2	6	6	1	7	7	7	7	7	1	27	6
189	1		3			6			1	2				2	2	6	6	7	7	6	7	7	7	7	7	7	7	6	7	2	6	6	6	7	6	6	6	2	7	7	1	7	6	7	7	7	1	27	6
190		2									3			2	2	5	5	6	7	5	6	7	7	6	6	6	6	6	6	2	6	6	6	7	6	6	6	2	6	6	1	6	7	7	7	7	2	27	6
191	1								1					2	1	6	6	7	7	6	6	7	7	6	6	7	7	6	6	3	6	6	6	3	6	6	6	2	6	6	1	7	7	6	6	6	1	25	6
192		2									3			2	3	6	7	7	5	5	6	6	6	6	7	7	7	6	7	3	6	6	6	7	6	6	7	3	6	6	1	7	7	6	6	7	2	25	6
193	1	2									3			2	4	6	6	6	7	5	6	6	7	6	6	6	7	6	6	3	6	6	6	7	6	6	6	4	4	4	1	6	7	6	6	7	2	25	6
194		2				6	7		1		3	4		1	3	6	6	7	7	4	7	7	7	6	7	7	7	6	5	2	5	6	6	7	5	6	6	4	7	7	2	6	6	5	5	6	2	26	6
195	1	2	3			6	7		1	2	3	4		2	3	6	7	7	6	4	7	5	7	7	6	7	7	7	6	2	7	4	7	5	6	5	5	4	6	6	2	6	5	6	6	6	2	28	6
196	1	2				6	7		1	2	3			2	1	7	6	6	5	5	6	7	7	7	5	7	7	5	5	3	6	7	7	5	6	6	7	5	7	7	3	7	7	6	6	6	1	30	6
197	1	2			5	6	7		1		3	4		3	1	7	6	6	5	3	6	7	7	5	5	7	7	5	5	3	6	5	5	7	6	4	6	2	6	6	2	7	7	7	5	7	1	32	6
198	1	2				6	7		1		3	4		1	1	6	5	6	6	3	6	5	6	5	6	5	2	5	6	3	6	6	5	6	5	6	6	2	6	5	2	5	6	6	6	6	2	28	6
199			3			6	7		1					0.5	2	6	6	6	7	2	7	7	7	7	7	5	1	7	7	2	6	6	6	6	6	6	6	2	6	6	1	6	7	5	6	6	1	25	6
200			3			6			1					0.5	2	6	6	6	6	2	6	6	6	6	6	6	3	6	5	2	6	6	6	6	6	6	6	2	6	6	2	6	6	5	6	6	1	27	6
201			3				7		1			4		2	2	6	6	5	5	5	5	6	6	6	5	6	1	6	5	2	6	5	6	6	5	6	6	6	6	6	2	5	5	6	5	6	2	26	6
202	1		3		5		7		1					0.5	1	7	7	7	7	5	5	1	6	6	6	4	6	4	4	4	5	5	5	5	6	6	6	4	7	7	2	7	7	6	6	6	1	26	6
203	1	2				6	7		1		3	4		2	1	6	7	7	7	3	7	7	7	6	7	7	7	5	6	7	5	6	7	6	5	5	7	4	7	6	2	6	6	6	6	5	2	27	6
204	1	2		4		6					3	4		2	1	7	7	7	7	3	6	6	5	6	5	7	7	5	5	5	5	6	6	7	6	6	6	4	5	6	2	6	7	5	6	6	2	27	6
205	1	2				6	7		1		3	4		2	3	7	7	7	7	3	5	7	7	5	7	7	6	4	7	4	7	7	7	6	5	6	5	4	6	6	1	6	6	6	7	5	1	32	6
206	1	2				6			1		3	4		2	4	6	5	6	6	3	5	7	5	6	6	7	7	4	5	3	6	6	5	5	6	6	6	4	5	6	2	6	5	5	6	6	1	30	6
207	1	2				6	7		1		3			2	3	6	6	7	7	3	7	6	7	6	7	7	7	5	6	6	6	5	6	7	6	6	7	5	6	6	2	6	6	6	6	5	1	35	6
208	1	2								2	3	4		2	1	6	6	6	7	6	6	6	7	5	5	5	5	5	6	5	5	5	5	6	5	6	6	4	6	6	2	5	6	5	6	5	1	28	6
209	1	2					7		1					0.5	6	7	7	6	3	3	4	4	2	5	6	6	6	6	6	6	5	6	7	6	4	4	4	2	6	6	7	6	6	6	4	4	1	29	6
210	1	2					7		1		3	4		2	4	6	6	6	7	3	6	5	7	6	6	6	5	6	6	3	5	6	6	7	5	6	6	4	4	4	1	6	7	5	6	7	2	25	6
211	1	2				6	7				3	4		3	1	7	6	6	5	5	6	7	7	5	5	7	7	5	5	3	6	5	4	7	6	4	6	2	6	6	2	4	7	7	5	7	1	32	6
212	1	2				6			1					2	2	6	6	6	7	2	6	6	7	6	6	6	7	6	5	1	6	6	6	6	6	6	6	2	7	7	1	6	7	7	7	7	1	26	6
213	1	2				6			1					5	2	6	6	6	7	2	7	7	7	6	6	6	7	6	6	2	6	6	7	7	6	6	6	2	6	6	1	7	7	7	7	7	1	27	6
214	1	2				6			1	2	3	4		2	2	6	6	6	7	2	6	6	5	6	6	5	7	6	6	7	6	5	6	5	6	5	6	3	5	6	3	6	6	5	6	6	2	27	8
215		2									3			2	2	6	6	7	7	3	6	6	6	6	5	6	7	5	6	4	6	5	6	5	5	6	6	4	5	6	2	5	6	5	6	6	2	28	8
216	1	2									3	4		1	1	6	6	7	7	2	6	7	7	5	6	7	7	5	5	6	6	6	5	6	6	7	7	2	5	6	4	5	6	5	5	6	1	32	8
217		2									3			2	3	6	6	6	6	3	7	7	7	6	6	6	7	6	5	5	6	5	6	6	6	5	6	2	7	6	2	6	6	7	7	7	2	26	8
218	1	2				6	7		1		3			3	2	6	6	5	7	5	4	5	7	5	5	5	5	4	5	4	5	5	6	5	6	5	5	1	4	6	7	6	6	6	5	6	1	42	8
219	1	2				6	7		1	2	3	4		2	1	6	6	6	6	6	7	6	6	7	6	5	6	5	6	5	6	5	5	6	6	5	6	4	6	5	1	5	6	6	6	6	1	35	8
220		2									3			1.5	3	6	6	6	6	2	5	7	7	6	7	6	7	6	6	4	6	5	6	6	6	5	5	2	6	6	2	6	5	6	6	6	2	27	8
221	1	2							1		3	4		1	1	6	6	6	6	2	6	6	6	5	6	5	5	7	6	3	6	6	6	5	6	5	5	2	6	6	2	6	5	5	6	6	1	28	8
222	1	2				6	7		1	2	3	4		2	1	6	6	6	6	1	7	6	6	7	6	5	6	5	6	5	6	5	5	6	6	5	6	2	6	5	1	5	6	6	6	6	1	35	8
223	1	2								2	3			2	2	6	6	7	7	1	5	6	6	6	5	6	7	5	6	4	6	5	6	5	5	6	5	2	5	6	2	5	6	5	6	5	2	30	8
224	1										3			0.5	3	6	7	6	6	2	6	6	7	5	6	6	6	5	6	3	6	6	5	6	5	5	5	2	6	6	2	6	6	6	6	6	1	32	8
225	1								1			4		0.5	4	7	4	7	5	5	5	6	6	6	6	6	5	5	5	3	5	4	5	5	6	6	5	5	6	5	2	5	6	5	5	5	1	25	8
226	1	2							1					1	3	7	5	6	5	3	5	6	6	7	7	6	2	5	5	2	6	6	6	6	6	5	5	1	7	7	1	6	6	6	6	6	1	25	8
227	1	2									3	4		2	2	6	6	6	6	3	6	6	6	6	7	6	7	5	6	2	6	6	5	6	6	6	7	2	6	5	2	6	5	6	6	6	2	26	8
228	1	2							1		3			2	1	5	6	6	6	5	5	5	6	5	6	6	6	5	5	5	6	6	5	6	5	5	5	2	6	6	2	6	6	5	5	5	2	25	8
229	1	2					7		1		3	4		1	2	6	6	7	5	1	5	6	6	6	5	6	7	5	6	5	6	5	6	5	5	6	5	3	5	6	2	5	6	5	6	5	2	30	8
230	1	2									3	4		2	1	5	5	5	6	5	6	6	6	5	5	5	6	5	5	5	6	6	5	6	5	5	5	3	6	6	1	5	6	5	5	5	1	30	8
231	1								1		3	4		0.5	1	5	6	6	6	1	6	5	5	6	6	6	6	5	5	4	6	6	5	5	5	5	6	2	6	6	2	5	6	5	6	6	1	26	8
232	1					6			1		3	4		1.5	1	7	5	6	5	5	6	7	7	7	7	7	7	6	6	3	6	6	5	6	6	6	5	3	5	5	2	6	6	6	6	6	1	32	8
233	1	2				6					3	4		2	1	5	5	5	6	5	6	6	6	5	5	5	6	5	5	5	6	6	5	6	5	5	5	2	6	6	1	5	6	5	5	5	1	30	8
234							7		1					1	2	7	7	7	5	3	6	6	7	7	6	6	1	5	5	3	5	6	5	5	6	5	6	2	6	5	2	5	6	6	6	5	1	30	8
235	1					6	7		1			4		1	1	7	7	6	6	3	5	5	5	6	5	6	2	5	5	3	6	6	6	6	6	6	5	1	6	6	3	6	5	5	6	6	1	26	8
236	1	2				6	7		1	2	3			2	2	6	6	6	7	2	6	6	6	6	7	7	7	6	6	3	6	5	6	5	6	6	6	3	6	6	1	6	6	6	6	6	1	29	8
237	1	2							1	2	3	4		1.5	1	6	6	6	6	1	7	7	7	6	7	6	7	5	6	3	5	5	5	6	6	6	6	3	6	6	2	6	4	5	6	6	1	28	8
238	1	2							1		3			0.5	1	5	6	6	6	6	6	5	5	6	6	6	6	5	5	3	6	6	5	5	5	5	6	3	6	6	2	5	6	5	6	6	1	26	8
239	1								1	2				1	1	6	6	6	7	1	7	7	6	6	6	6	6	6	5	4	6	6	5	6	6	6	5	2	5	5	1	5	6	6	6	6	1	25	8
240	1					6	7				3	4		1.5	3	7	7	7	7	1	7	7	7	7	6	7	7	6	7	4	5	6	7	7	6	6	6	3	6	6	3	6	7	6	6	6	1	35	8
241	1	2	3			6	7		1	2	3			0.5	3	7	6	6	7	6	7	7	7	6	7	6	7	6	6	4	5	5	5	6	5	5	5	2	6	6	3	6	6	5	6	6	1	31	8
242	1	2				6			1	2	3			1	2	7	6	6	7	2	7	7	7	6	7	5	7	6	6	4	6	6	5	7	5	6	5	2	5	5	4	6	6	5	6	6	1	29	8
243	1	2					7		1	2	3	4		2	1	5	5	5	6	2	5	6	5	5	6	6	4	6	6	4	5	6	6	7	5	5	6	3	6	5	3	6	5	4	5	4	1	28	8
244	1	2				6	7		1	2	3			2	2	6	6	6	6	2	6	5	6	5	5	6	6	5	6	3	6	5	6	5	5	6	6	3	5	4	2	5	5	5	5	4	2	21	4
245	1	2									3			1	1	5	5	6	7	5	6	6	7	5	6	5	5	5	5	5	4	4	5	5	5	5	4	3	6	5	4	5	6	4	5	6	2	20	4
246	1	2							1		3			1	2	5	6	7	6	2	6	7	6	5	6	7	5	4	4	3	4	5	5	4	4	5	5	3	6	5	4	5	6	4	5	5	2	24	4
247	1	2					7		1		3	4		1	2	6	5	7	6	2	7	6	6	6	6	5	7	6	6	4	5	5	6	7	7	6	6	3	6	7	3	7	7	7	7	7	2	25	4
248	1	2									3			1	1	7	6	5	5	5	6	6	6	7	7	7	7	7	5	3	6	6	6	6	5	5	6	3	6	7	2	6	6	6	6	6	1	31	4
249		2	3			6	7		1	2				2	4	5	6	6	7	5	4	3	6	6	7	7	6	5	4	4	5	5	5	4	3	3	5	3	5	5	3	6	6	4	4	3	1	25	4
250	1	2				6	7		1	2				1.5	3	6	5	6	6	4	6	6	6	6	6	4	6	6	6	4	6	5	6	5	6	5	4	3	7	3	3	7	7	6	5	6	1	25	4
251	1	2				6			1		3	4		3	2	7	7	7	7	2	7	6	6	6	7	6	7	6	7	3	6	7	6	7	6	7	7	4	7	7	3	7	6	6	7	7	2	25	4
252	1	2				6	7		1		3			0.5	3	7	7	7	7	2	7	7	6	6	7	6	7	6	6	4	6	6	7	6	5	6	6	4	7	6	4	7	7	7	7	6	1	28	4
253	1	2				6			1	2	3			0.5	2	7	7	6	7	6	7	7	7	6	7	7	7	6	6	4	6	7	7	7	6	7	7	3	7	7	3	7	7	7	6	6	1	30	4
254	1	2				6	7		1		3			0.5	2	7	7	7	6	3	6	6	7	6	7	6	7	6	7	3	6	4	5	6	7	5	6	3	7	7	4	7	7	7	7	7	1	30	4
255	1	2				6	7		1	2				1	3	5	6	7	7	3	4	5	6	4	4	4	4	6	6	3	5	5	5	5	6	6	6	3	5	5	3	5	6	4	4	4	1	29	4
256	1	2							1					0.5	2	7	7	7	7	4	6	7	6	6	6	7	7	6	5	2	6	7	7	7	6	5	7	2	7	7	3	7	7	6	6	6	1	24	4
257	1	2	3			6	7		1		3	4		0.5	2	6	7	7	7	3	6	7	7	7	6	7	7	5	6	3	6	7	6	6	6	6	6	2	6	7	2	6	7	7	7	7	2	25	4
258	1					6	7		1		3	4		1.5	2	7	6	6	6	6	5	5	7	7	5	6	2	5	5	2	6	6	5	6	5	5	5	2	6	6	2	7	6	5	5	5	1	32	4
259	1	2				6	7		1		3			2	3	7	7	7	7	6	6	6	6	7	7	7	4	4	5	3	5	6	5	6	6	7	6	4	7	6	7	6	6	6	7	7	1	30	4
260	1	2				6	7		1		3			1.5	3	7	6	6	5	3	5	6	5	6	7	5	4	5	5	3	5	6	6	5	5	6	6	4	5	6	2	6	5	5	6	7	1	28	4
261	1	2				6	7		1	2	3			3	2	7	7	7	7	3	2	3	7	7	7	7	1	5	5	1	5	5	5	6	6	6	7	1	6	6	2	7	5	6	6	6	1	40	4
262	1	2					7		1		3	4		1.5	2	7	6	6	6	6	5	5	7	7	5	6	2	5	5	2	6	6	5	6	5	5	5	2	6	6	2	7	6	5	5	5	1	32	4
263	1		3			6	7		1	2	3			3	2	7	7	7	6	6	6	6	6	6	7	6	7	5	5	3	6	5	7	6	6	6	6	4	6	7	6	7	6	6	6	4	1	29	4
264	1	2				6	7		1		3			1.25	2	7	7	6	6	3	5	5	6	6	6	5	5	6	6	3	6	6	7	5	5	6	7	2	6	5	2	6	6	7	7	7	1	30	4
265	1	2				6	7		1		3			0.5	3	7	6	7	7	6	7	6	7	6	7	6	6	5	5	3	6	6	7	6	5	5	6	3	6	6	2	6	7	7	7	7	1	35	4
266	1					6			1		3	4		1.5	2	7	6	6	6	6	5	5	7	7	5	6	2	5	5	2	6	6	5	6	5	5	5	2	6	6	2	7	6	5	5	5	1	32	4
267	1					6	7		1		3			3	2	7	7	7	7	3	6	7	6	6	5	6	7	5	6	3	7	5	6	6	5	6	7	3	6	7	3	7	7	6	7	7	1	33	4
268	1	2				6			1		3	4		0.5	2	7	7	6	7	6	6	6	7	7	6	6	7	5	6	3	5	5	6	6	5	6	5	4	6	5	2	5	5	6	7	6	1	26	4
269	1										3			0.5	2	6	7	7	6	6	6	6	7	6	6	6	6	5	5	3	6	5	5	5	5	5	5	3	6	5	3	6	6	4	5	7	1	26	4
270	1	2				6	7		1	2	3			3	6	6	6	7	6	4	5	6	7	7	6	6	6	2	6	4	7	7	7	7	6	6	6	2	7	5	4	7	7	6	7	7	1	36	4
271		2	3			6	7		1	2				2	5	5	6	6	7	5	4	3	6	6	7	7	6	5	4	4	5	5	5	4	3	3	4	2	5	5	4	6	6	4	4	3	1	25	4
272	1	2				6	7		1	2				2	2	7	5	7	6	5	3	4	7	7	6	5	6	4	5	4	5	5	4	5	7	6	7	2	7	7	1	7	6	6	6	7	1	27	4
273	1	2	3						1		3			1	2	5	7	7	2	3	4	6	6	6	2	5	7	4	4	3	5	5	5	5	2	2	4	2	7	5	1	3	4	4	6	6	2	30	4
274							7		1	2				0.5	2	7	5	7	7	6	4	4	6	4	6	5	6	4	4	5	5	5	6	6	6	6	6	4	7	7	2	5	5	4	5	5	1	26	1
275	1	2				6	7		1		3			1	2	6	6	4	4	3	5	5	6	6	6	5	4	2	2	2	4	6	5	6	7	7	7	2	6	7	2	7	7	7	6	6	1	42	1
276	1	2				6	7		1	2	3	4		2	1	6	6	6	6	6	7	6	6	7	6	5	6	5	6	5	6	5	5	6	6	5	6	4	6	5	1	5	6	6	6	6	1	35	1
277	1	2		4		6			1					2	5	7	7	7	7	6	1	2	7	4	5	4	4	5	5	7	7	7	7	7	7	7	7	7	7	7	7	7	7	7	7	7	2	24	1
278	1						7		1					0.2	5	6	6	7	5	7	3	4	5	6	5	4	4	6	5	6	6	6	7	6	7	7	7	7	4	6	4	6	7	6	6	7	2	24	1
279	1								1					1	4	5	6	6	6	2	6	6	6	5	6	5	2	6	5	3	5	5	5	6	6	6	6	1	5	6	6	5	5	5	5	5	1	25	1
280	1	2				6	7		1	2				0.1	3	7	2	4	6	7	1	7	7	7	7	7	7	5	6	1	3	2	3	4	2	6	2	1	7	7	1	7	7	6	4	6	1	25	1
281	1	2							1					0.5	2	6	6	6	6	6	7	7	6	6	7	7	7	6	7	3	5	5	6	6	6	7	7	2	6	6	2	6	7	6	6	7	1	28	7
282	1					6	7		1	2				1	5	6	5	7	6	7	3	5	7	6	7	4	6	4	4	1	5	6	5	6	5	4	6	3	7	7	7	7	7	5	6	7	1	26	7
283						6			1					1	2	3	4	3	3	6	2	3	4	3	2	3	2	4	4	2	3	5	4	4	3	4	4	3	4	4	6	7	7	7	7	7	1	27	7
284	1						7		1	2				2	1	6	6	7	7	3	6	6	6	6	7	7	7	6	7	7	7	6	7	3	5	6	6	6	6	6	1	6	6	5	6	6	1	28	7
285		2					7		1		3			2	3	6	6	6	7	6	7	6	7	6	6	6	6	5	6	4	6	5	6	5	6	6	6	4	7	6	1	7	7	6	6	6	1	28	7
286	1	2	3			6	7		1	2	3			2	3	7	7	7	7	3	7	6	6	7	6	7	7	5	6	4	6	6	6	6	6	6	6	4	6	6	1	6	7	6	6	7	1	30	7
287	1	2	3			6	7		1	2	3			2.5	3	6	6	6	6	4	7	6	7	6	7	6	7	6	7	3	6	7	7	6	7	7	7	7	7	6	1	6	7	6	7	7	1	30	7
288	1	2				6	7		1		3	4		5	3	5	6	7	7	4	7	7	7	6	6	6	7	6	6	4	6	7	7	7	6	7	7	4	7	7	1	7	7	6	7	7	1	32	7
289	1	2				6			1			4		2	3	7	7	7	7	3	6	6	6	7	5	7	4	4	5	3	5	6	5	6	6	6	6	4	7	6	7	6	6	6	7	7	1	30	7
290	1	2					7		1					1	3	7	7	7	7	1	2	6	7	7	6	6	7	6	7	2	6	6	7	7	6	6	7	2	7	7	6	6	7	7	6	7	2	23	7
291						6	7		1					1	2	6	6	6	4	5	5	2	6	5	6	4	2	6	6	2	5	4	4	4	5	5	4	1	7	7	7	6	6	5	4	5	1	27	7
292	1	2				6			1			4		1.5	3	7	6	6	5	4	5	6	5	6	7	5	4	5	5	3	5	5	6	5	5	6	6	4	5	6	2	6	5	5	6	7	1	28	7
293	1	2	3	4		6	7		1	2	3	4		4	2	7	7	7	7	3	7	7	6	7	6	6	6	6	6	2	6	6	6	6	6	6	6	2	7	6	3	6	6	5	6	7	1	32	7
294	1	2									3			3	2	6	6	7	7	6	6	6	6	5	6	6	6	5	6	3	5	6	6	6	5	6	6	3	6	5	2	6	6	6	6	6	1	29	7
295	1	2				6	7		1	2				1.5	3	6	5	6	6	4	6	6	6	6	6	4	6	6	6	2	6	5	6	5	6	5	4	2	7	3	3	7	7	6	5	6	1	25	7
296	1	2				6			1		3	4		3	2	7	7	7	7	4	7	6	6	6	7	6	7	6	7	2	6	7	6	7	6	7	7	2	7	7	3	7	6	6	7	7	2	25	7
297	1	2				6	7		1		3	4		0.5	3	7	7	7	7	4	7	7	6	6	7	6	7	6	6	2	6	6	7	6	5	6	6	2	7	6	4	7	7	7	7	6	1	28	7
298	1					6	7		1	2	3			1	2	7	7	6	7	5	4	6	7	7	7	7	3	5	5	1	6	6	7	5	3	4	6	1	7	7	1	6	7	7	7	7	1	25	7
299	1	2	3			6	7		1	2	3	4		4	2	5	6	4	4	4	4	4	5	4	6	3	3	4	4	3	4	6	4	4	4	4	4	3	4	5	3	6	5	6	6	7	1	29	7
300	1	2		4	5				1	2	3			1	3	7	4	7	7	5	3	4	7	1	3	2	2	5	5	7	4	3	6	4	2	4	3	4	7	6	6	4	5	7	6	6	1	30	7
301		2	3	4		6			1	2				1	4	5	6	3	5	4	5	3	4	4	6	3	6	6	7	6	5	5	3	4	4	4	5	5	6	5	4	4	5	4	4	5	1	28	7
302	1					6	7		1					1	1	5	6	6	4	2	6	5	6	5	6	5	6	6	5	6	6	5	5	6	6	5	6	5	5	5	2	6	5	5	6	6	1	24	7
303	1					6	7		1	2				1	1	6	6	5	5	5	5	6	6	6	5	6	1	6	5	2	6	5	6	6	5	6	6	6	6	6	2	5	5	6	5	6	1	55	7
304	1							8	1					0.5	5	1	7	1	1	1	1	6	4	5	6	4	3	4	3	3	5	3	3	5	6	6	4	1	4	2	7	1	1	1	1	1	1	26	7
305	1	2							1	2				1	4	7	4	7	7	5	3	1	7	6	7	7	7	5	5	4	5	5	5	7	6	6	6	2	7	7	1	7	7	7	7	7	1	25	7
306	1		3			6	7		1		3	4		1	1	7	7	7	7	2	6	6	6	7	7	7	2	5	5	3	6	5	5	6	6	5	5	2	5	5	1	6	5	6	5	5	1	30	7
307	1	2	3			6	7		1	2		4		0.5	2	6	6	6	6	3	5	5	6	5	6	6	3	6	5	2	5	6	5	7	6	6	7	1	6	6	1	4	6	6	6	5	1	32	7
308	1	2				6	7		1					0.2	4	6	6	6	6	4	5	2	7	6	6	6	4	6	4	1	6	6	6	6	6	6	6	6	7	6	7	6	6	6	6	6	2	24	7
309	1					6	7		1					1	2	7	7	7	7	1	7	7	6	6	6	6	6	5	5	3	6	6	6	6	7	7	7	2	6	6	7	7	7	7	7	7	1	25	7
310	1	2		4	5	6	7		1	2				1	2	6	6	4	6	2	5	5	4	6	6	5	4	2	2	2	4	5	4	5	5	6	5	2	6	6	2	6	6	6	6	6	1	57	7
[truncated: 14 more columns]
